# Supplementary material for: Rabphilin-3A undergoes phase separation to regulate GluN2A mobility and surface clustering
Source: Nat Commun. 2023 Jan 24;14:379. doi: 10.1038/s41467-023-36046-6 (PMC9873702; doi:10.1038/s41467-023-36046-6)
Supplement: Supplementary file 4 — Source Data [file 41467_2023_36046_MOESM4_ESM.xlsx]

## Sheet: Figure 1
fig. 1c																				fig. 1c								fig. 1g
time (s)	FUS						RPH3A						CRY2							time (s)	FRAP							time (s)	FRAP
1	0	0	0	0	0	0	4	60	58	0	33	45	0	0	3	0	0	1		0	0	0	0	0	0	0		0	0	0	0	0	0
2	0	39	0	0	0	0	24	65	57	0	31	0	0	0	3	1	0	1		1	0.17	0.14	0.25	0.18	0.2	0.23		1	0.33	0.31	0.31	0.2	0.34
3	0	39	0	0	0	0	24	60	76	0	53	43	0	0	3	0	22	1		2	0.3	0.23	0.41	0.28	0.31	0.29		2	0.43	0.5	0.45	0.37	0.47
4	0	39	0	0	0	0	28	95	55	0	38	2	0	0	2	1	0	0		3	0.35	0.26	0.52	0.46	0.39	0.42		3	0.5	0.55	0.53	0.51	0.6
5	0	39	0	1	0	0	24	70	67	0	15	46	0	0	1	0	3	0		4	0.41	0.28	0.56	0.36	0.46	0.46		4	0.59	0.57	0.51	0.52	0.63
6	0	14	0	0	0	0	28	69	52	0	5	46	0	0	3	0	0	0		5	0.47	0.36	0.61	0.35	0.51	0.53		5	0.65	0.66	0.5	0.6	0.75
7	0	14	0	0	0	0	31	132	44	4	11	92	0	0	2	0	0	0		6	0.5	0.36	0.65	0.46	0.49	0.56		6	0.67	0.67	0.63	0.66	0.77
8	8	42	0	0	0	0	31	83	49	0	14	89	0	0	2	0	0	1		7	0.56	0.4	0.71	0.4	0.56	0.65		7	0.71	0.74	0.72	0.66	0.84
9	31	63	0	0	0	0	34	128	74	9	49	102	0	0	2	0	0	1		8	0.57	0.43	0.72	0.49	0.62	0.66		8	0.64	0.76	0.73	0.72	0.82
10	39	79	0	58	40	102	39	78	59	9	18	93	0	0	1	1	2	1		9	0.53	0.44	0.74	0.5	0.64	0.75		9	0.72	0.78	0.72	0.7	0.87
11	94	84	0	220	40	328	37	118	47	15	36	121	0	0	0	0	0	1		10	0.51	0.47	0.75	0.53	0.65	0.67		10	0.73	0.81	0.74	0.71	0.89
12	142	159	63	352	61	464	37	137	50	42	62	147	0	0	0	1	9	0		11	0.53	0.52	0.78	0.52	0.72	0.75		11	0.77	0.78	0.79	0.69	0.92
13	270	303	189	500	57	654	40	178	67	61	59	113	0	0	0	1	0	1		12	0.56	0.52	0.79	0.54	0.67	0.7		12	0.73	0.79	0.83	0.74	0.91
14	306	363	136	574	171	865	53	174	89	36	41	148	0	0	0	0	1	0		13	0.55	0.53	0.79	0.61	0.69	0.65		13	0.76	0.81	0.79	0.77	0.92
15	261	406	198	643	220	832	83	191	141	100	87	197	0	0	1	0	32	0		14	0.61	0.57	0.79	0.63	0.71	0.64		14	0.75	0.82	0.79	0.84	0.92
16	308	538	250	695	217	913	87	316	143	102	109	186	0	0	0	0	32	0		15	0.63	0.57	0.83	0.65	0.75	0.69		15	0.86	0.8	0.81	0.83	0.91
17	468	604	292	740	215	924	118	415	177	106	212	202	0	0	0	1	24	0		16	0.66	0.62	0.86	0.68	0.74	0.69		16	0.74	0.83	0.83	0.81	0.9
18	485	609	308	835	230	932	186	508	165	124	195	220	0	0	0	0	12	0		17	0.66	0.64	0.85	0.68	0.69	0.67		17	0.73	0.82	0.8	0.81	0.94
19	529	672	315	792	200	1026	190	611	238	184	198	208	0	0	0	1	3	0		18	0.65	0.61	0.85	0.63	0.74	0.67		18	0.77	0.84	0.88	0.81	0.9
20	621	755	361	819	210	1123	212	692	301	215	251	243	0	0	0	0	29	0		19	0.69	0.69	0.88	0.65	0.75	0.73		19	0.76	0.83	0.76	0.85	0.95
21	609	811	408	979	283	1141	233	707	299	290	333	264	1	0	0	0	34	0		20	0.69	0.69	0.87	0.66	0.73	0.64		20	0.73	0.83	0.83	0.88	0.95
22	684	815	453	963	313	1125	259	759	311	310	333	289	0	0	0	0	26	0
23	630	871	427	974	331	1189	279	833	346	328	384	266	1	0	0	0	31	1
24	782	870	465	957	322	1189	287	868	466	362	374	317	0	0	0	1	18	0
25	830	866	455	989	340	1269	298	916	411	338	402	288	0	0	0	0	35	1
26	832	902	479	1017	380	1273	280	961	439	404	452	332	0	0	0	0	34	0
27	809	952	554	991	362	1277	296	926	463	379	433	350	0	0	0	0	24	1
28	855	940	554	1026	360	1287	321	964	471	466	438	344	0	0	0	1	33	1
29	892	972	552	1019	374	1230	316	991	458	470	484	352	0	0	0	0	44	1
30	873	983	594	1008	369	1254	320	1031	537	478	479	354	0	0	0	0	39	1
31	889	1045	602	1023	355	1243	336	1029	527	473	541	371	0	0	0	1	37	1
32	881	1016	600	1011	374	1234	346	1041	568	511	526	352	0	0	0	1	39	2
33	891	1042	593	1040	389	1255	320	1062	569	495	536	378	0	0	0	1	44	1
34	885	986	577	1075	381	1271	340	1105	576	457	582	380	0	0	0	1	35	0
35	882	1047	604	1061	385	1207	333	1113	588	505	539	392	0	0	0	1	44	5
36	835	1034	632	1061	407	1248	317	1088	573	535	546	398	0	0	0	0	35	1
37	859	1061	611	1044	399	1225	349	1138	592	535	576	407	0	0	0	0	42	1
38	859	1041	599	1057	418	1309	365	1127	634	574	582	412	0	0	0	0	49	2
39	865	1008	578	1077	403	1271	334	1136	637	558	599	418	0	0	0	1	39	2
40	870	985	598	1094	393	1316	361	1159	647	554	605	410	0	0	0	0	42	3
41	872	1036	612	1086	412	1258	352	1129	601	510	602	434	0	0	0	0	50	3
42	865	1022	629	1043	416	1245	350	1183	626	558	606	414	0	0	0	0	42	1
43	871	1046	633	1047	412	1226	351	1121	628	516	632	409	0	0	0	1	38	1
44	869	996	619	1052	427	1239	347	1174	630	495	612	402	0	0	0	0	45	3
45	880	1002	583	1063	388	1213	356	1118	625	488	608	410	0	0	0	0	51	2
46	858	951	589	1017	410	1199	327	1048	600	488	611	412	0	0	0	1	47	0
47	855	944	592	991	405	1145	323	1027	619	499	579	411	1	0	0	1	50	4
48	825	917	556	967	404	1141	315	980	557	480	564	397	0	1	0	1	43	0
49	831	848	532	928	376	1134	279	986	542	480	593	389	0	0	0	1	46	3
50	833	860	556	879	364	1074	213	995	512	485	570	415	0	0	0	1	50	1

## Sheet: Figure 2
fig. 2b																				fig. 2c																										fig. 2e
time (s)	Full length						CTD						NTD							time (s)	IDR1+ZF						IDR2						ZF+IDR2						IDR1							time (s)	IDR1 WT
1	1	75	0	38	53	115	0	1	32	12	0	0	28	105	107	16	135	50		1	59	43	107	0	143	8	1	0	0	1	0	1	1	0	0	0	0	0	44	23	114	1	6	17		1	0	20	13
2	5	60	0	13	54	115	0	0	15	8	0	0	28	87	102	32	137	54		2	39	34	116	0	133	7	1	0	0	1	0	0	1	0	0	0	0	0	5	15	84	0	1	23		2	0	9	0
3	14	55	0	5	15	152	0	1	11	9	0	0	43	60	114	25	156	50		3	62	23	76	0	157	14	1	1	1	1	0	0	1	0	0	1	1	0	2	10	86	0	0	13		3	0	11	4
4	23	55	0	1	53	156	0	0	19	10	0	0	8	89	99	15	149	59		4	74	18	85	0	146	10	1	0	1	1	0	0	1	0	0	0	1	0	15	11	88	0	1	9		4	0	16	0
5	0	60	0	19	50	146	0	0	27	12	0	0	18	119	126	80	150	50		5	78	35	66	0	144	10	0	0	0	0	0	0	1	0	0	0	1	0	10	19	84	0	5	7		5	0	48	2
6	3	77	0	3	55	159	0	0	50	6	0	0	9	97	141	33	224	118		6	87	37	59	0	123	0	1	0	0	1	0	0	1	0	0	0	1	0	6	29	146	0	14	18		6	0	18	4
7	18	94	0	4	63	150	0	0	49	8	1	1	117	158	207	70	319	90		7	92	39	50	0	163	0	0	0	0	1	0	0	0	0	0	0	1	0	10	17	100	0	0	33		7	0	12	2
8	32	93	0	39	61	173	0	0	55	5	1	0	134	192	248	76	242	150		8	88	39	61	0	173	19	0	0	0	1	0	0	1	0	0	0	1	0	8	19	113	0	6	7		8	0	11	4
9	32	68	0	24	49	189	0	0	43	11	0	1	228	280	263	88	317	155		9	91	41	79	0	184	0	1	0	0	0	0	0	1	0	0	0	0	1	3	23	106	0	0	22		9	0	12	0
10	47	89	0	25	48	184	0	0	45	16	0	7	197	282	313	117	335	234		10	96	44	73	0	159	0	0	1	0	1	0	0	1	0	0	1	1	0	3	34	120	1	11	30		10	0	14	0
11	74	89	0	31	52	184	0	0	48	18	3	8	246	349	289	167	393	270		11	95	39	44	38	167	0	0	0	1	0	0	0	0	0	0	0	0	0	29	69	123	1	13	32		11	0	9	0
12	138	150	0	125	52	203	0	0	67	31	3	6	287	419	395	235	374	280		12	110	131	31	63	169	0	1	0	0	1	0	0	0	0	0	0	1	0	4	58	124	1	9	19		12	0	12	27
13	198	120	18	141	60	193	0	0	56	15	1	2	316	475	369	285	455	372		13	137	124	93	124	186	0	1	0	0	0	0	0	1	0	0	0	0	0	6	38	121	38	1	21		13	0	20	26
14	232	201	33	184	48	230	0	0	65	12	9	8	385	491	360	393	466	449		14	167	232	204	128	290	0	1	0	0	0	0	0	1	0	0	0	1	0	0	39	140	49	6	22		14	0	2	40
15	263	252	59	237	77	224	0	0	78	37	6	8	407	493	373	440	470	450		15	249	314	249	148	340	49	0	0	0	1	0	0	0	0	0	1	0	0	23	68	252	127	41	108		15	0	46	76
16	352	312	67	206	111	247	0	0	75	26	8	7	379	480	400	547	502	450		16	275	404	351	165	477	56	1	0	0	0	0	0	0	0	0	0	0	0	88	142	292	222	62	152		16	0	126	115
17	350	475	81	267	127	250	0	0	86	32	9	9	416	542	383	540	511	512		17	348	455	396	184	511	64	1	0	0	1	0	0	0	0	0	0	0	0	177	206	300	271	87	255		17	0	153	146
18	467	531	114	302	162	250	0	0	85	22	0	9	447	514	443	573	501	534		18	369	465	500	239	525	111	1	1	0	1	0	0	0	1	1	0	0	0	210	245	303	274	110	258		18	3	197	162
19	475	545	122	359	210	258	0	0	58	23	0	6	515	559	425	588	549	536		19	413	468	501	248	703	220	0	0	0	0	0	1	1	0	0	0	0	0	299	258	382	381	157	326		19	62	211	251
20	459	556	143	346	249	284	0	0	69	27	9	0	506	558	433	621	570	639		20	498	569	485	282	730	211	0	0	0	0	0	0	0	0	0	0	0	0	277	285	402	413	211	317		20	56	300	313
21	564	680	152	364	279	268	0	0	65	19	0	8	526	574	448	602	556	613		21	494	611	484	338	693	255	1	0	0	0	0	0	0	0	0	0	0	0	265	326	474	492	251	363		21	84	341	320
22	569	684	208	316	344	297	0	0	55	19	1	15	462	577	476	617	585	696		22	557	590	561	387	698	280	1	0	0	1	0	0	1	0	0	0	0	0	298	359	455	470	266	445		22	124	410	378
23	598	723	211	362	357	327	0	0	62	20	1	7	528	643	485	663	517	706		23	556	672	527	396	695	264	0	1	0	1	0	0	0	0	0	0	0	0	324	458	511	525	324	384		23	136	392	395
24	588	806	197	369	345	356	0	0	38	28	8	8	517	608	475	695	530	706		24	593	616	613	429	767	305	0	0	0	0	0	0	1	0	0	0	0	0	336	390	499	530	369	447		24	114	350	396
25	589	775	221	391	365	426	0	0	68	28	6	15	506	600	450	731	570	742		25	613	620	662	449	798	296	0	0	0	0	0	0	0	0	0	0	0	0	382	383	553	506	424	467		25	142	406	406
26	597	828	264	419	360	390	1	0	80	34	8	8	489	604	449	727	583	704		26	673	657	671	442	774	350	0	0	0	1	0	0	0	0	0	0	0	0	367	418	525	526	418	548		26	205	373	401
27	636	847	279	439	394	430	0	0	86	27	8	10	490	591	461	726	563	778		27	662	701	694	459	883	324	0	0	0	0	0	0	0	0	0	0	0	0	370	389	543	539	447	557		27	179	378	469
28	628	870	314	459	369	421	0	0	86	22	8	11	442	579	469	705	560	827		28	698	638	754	471	860	387	1	0	0	1	0	0	0	0	0	0	0	0	405	457	596	552	438	588		28	188	395	455
29	619	907	302	449	406	426	0	0	93	31	8	13	448	618	447	688	617	844		29	726	645	756	522	898	405	0	0	0	1	0	0	1	0	0	0	0	0	375	454	599	527	488	550		29	216	378	460
30	624	846	258	465	412	424	0	0	96	28	8	11	479	617	489	688	599	831		30	695	680	775	498	911	367	0	0	0	0	0	0	0	0	0	0	0	0	418	428	587	577	500	566		30	255	439	436
31	664	878	301	438	411	437	1	0	91	23	0	22	513	636	511	731	587	815		31	682	666	818	579	866	410	0	0	0	1	0	0	0	0	0	0	0	0	405	483	585	612	524	604		31	214	395	478
32	688	923	321	450	447	447	1	0	89	25	6	19	508	623	452	773	551	812		32	695	747	824	527	903	396	0	0	0	0	0	0	0	0	0	0	0	0	397	478	645	607	510	591		32	256	388	480
33	676	903	281	460	457	445	0	0	66	25	6	18	494	651	544	763	538	827		33	675	768	823	562	928	410	1	0	0	1	0	0	1	0	0	0	0	0	394	492	640	597	571	643		33	263	392	479
34	706	925	317	441	486	501	3	0	73	31	6	21	496	665	503	768	552	775		34	719	720	916	561	938	425	0	0	0	0	0	0	0	0	0	0	0	0	389	503	660	582	563	611		34	277	383	491
35	738	922	335	449	511	486	5	0	74	22	6	22	507	679	536	761	558	737		35	710	784	894	581	960	458	0	1	0	0	0	0	0	0	0	1	0	0	429	490	655	589	553	667		35	278	384	483
36	705	922	336	458	503	489	2	0	75	21	1	22	471	677	526	657	514	743		36	716	850	875	578	945	460	0	0	0	0	0	0	1	0	0	0	0	0	420	492	634	571	594	635		36	292	410	517
37	671	874	327	478	516	487	3	0	62	32	1	18	499	677	498	714	466	760		37	719	820	871	568	961	534	0	0	0	0	0	0	0	0	0	0	0	0	392	493	601	579	608	653		37	300	386	486
38	685	936	306	509	476	501	4	0	106	32	1	18	504	660	536	722	461	771		38	722	809	839	576	956	500	1	0	0	0	0	0	0	0	0	0	0	0	372	449	586	577	593	681		38	297	370	489
39	734	857	287	496	504	509	4	0	78	23	1	15	489	677	525	752	472	776		39	700	780	819	593	1011	499	0	0	0	0	0	0	0	0	0	1	0	0	395	455	621	571	608	672		39	293	426	484
40	639	911	306	514	506	503	11	0	95	23	0	15	463	638	552	753	433	796		40	736	759	828	580	933	528	0	0	0	0	0	0	0	0	0	0	0	0	400	456	580	565	605	627		40	293	392	499
41	589	909	309	521	516	496	3	0	85	23	0	15	466	633	514	772	438	785		41	777	755	856	532	941	534	0	0	0	1	0	0	0	0	0	0	0	0	417	456	558	518	625	653		41	290	400	486
42	592	902	339	479	494	495	2	0	72	19	0	15	470	573	496	756	439	759		42	776	663	872	560	939	527	0	0	0	0	0	0	0	0	0	0	0	0	410	481	536	507	614	593		42	290	410	478
43	619	881	342	476	484	495	5	0	50	21	0	13	453	569	477	756	461	746		43	774	695	880	539	940	538	0	0	0	1	0	1	0	0	0	0	0	0	403	477	541	492	616	630		43	268	378	447
44	574	819	334	488	473	473	2	0	50	19	1	13	397	588	503	718	427	749		44	770	726	877	515	847	515	0	0	0	0	0	0	0	0	0	0	0	0	393	462	562	494	583	655		44	274	386	472
45	595	858	308	499	507	477	4	0	33	19	0	14	361	580	495	692	510	761		45	763	748	819	524	888	520	0	0	0	0	0	0	0	0	0	0	0	0	374	486	538	503	547	632		45	280	399	437
46	585	871	323	489	491	457	7	0	48	19	0	14	373	570	485	721	543	721		46	752	759	828	515	859	526	0	0	0	0	0	0	0	0	0	0	0	0	368	478	575	483	540	626		46	305	371	462
47	558	868	288	472	467	463	6	0	34	19	0	13	372	544	496	679	484	702		47	671	786	798	521	868	505	0	0	1	0	0	0	1	0	0	0	0	0	356	445	581	471	524	621		47	278	358	446
48	563	838	276	439	474	458	9	0	26	18	0	14	390	548	479	723	483	679		48	733	780	804	497	897	498	0	0	0	0	0	0	0	0	0	0	0	0	331	406	558	488	515	648		48	289	375	442
49	537	827	245	429	472	444	9	0	36	19	1	13	360	534	487	712	526	682		49	724	775	756	509	867	497	0	0	0	0	0	0	0	0	0	0	0	0	331	422	557	475	533	598		49	303	331	459
50	544	797	250	424	465	457	10	0	34	19	0	8	319	475	506	672	507	649		50	681	768	730	519	803	493	0	0	0	0	0	0	0	0	0	0	0	0	335	447	533	471	520	538		50	290	317	446
[truncated: 9 more columns]

## Sheet: Figure 3
fig. 3b												fig. 3c												fig. 3e									fig. 3g
droplet size (μm2)					Tukey's multiple comparisons test	Mean Diff.	95.00% CI of diff.	Significant?	Summary	Adjusted P Value		droplet size (μm2)					Tukey's multiple comparisons test	Mean Diff.	95.00% CI of diff.	Significant?	Summary	Adjusted P Value		time (s)	FRAP								droplet size (μm2)													20μM
20μM	10μM	5μM	2μM		20mM vs. 10mM	0.4904	0.1084 to 0.8723	Yes	**	0.00557328		150mM NaCl	200mM NaCl	250mM NaCl	300mM NaCl		150mM NaCl vs. 200mM NaCl	0.7408	0.2725 to 1.209	Yes	***	0.000339584		0	0	0	0	0	0	0	0		20μM				10μM				5μM					Tukey's multiple comparisons test	Mean Diff.	95.00% CI of diff.	Significant?
0.258	0.935	0.306	0.29		20mM vs. 5mM	1.502	1.050 to 1.953	Yes	****	<0.000000000000001		3.32164	0.787923	0.231742	0		150mM NaCl vs. 250mM NaCl	1.855	0.4327 to 3.278	Yes	**	0.0047706		3	0.14	0.13	0.19	0.17	0.11	0.12	0.11		EGFP	FL	IDR1	ID1R9A	EGFP	FL	IDR1	ID1R9A	EGFP	FL	IDR1	ID1R9A		FL vs. IDR1	0.02881	-0.4053 to 0.4629	No
1.31	1.24	1.32	0.339		20mM vs. 2mM	2.102	1.456 to 2.748	Yes	****	<0.000000000000001		1.06601	0.324439	0.216293			150mM NaCl vs. 300mM NaCl	2.048	-1.378 to 5.475	No	ns	0.411202		6	0.22	0.2	0.3	0.27	0.18	0.19	0.17			2.41012	2.51826	0.695226		0.581	2.1	0.142		0.896069	0.432585	0		FL vs. ID1R9A	1.81	0.9745 to 2.645	Yes
3.1	1.98	1.13	0.306		10mM vs. 5mM	1.011	0.5482 to 1.474	Yes	****	2.07388e-07		1.00422	0.216293	0.185394			200mM NaCl vs. 250mM NaCl	1.115	-0.3284 to 2.558	No	ns	0.191411		9	0.27	0.25	0.38	0.35	0.23	0.24	0.22			2.8427	2.30197	0.216293		2.26	1.37	0.164		0.27809	0.262641			IDR1 vs. ID1R9A	1.781	0.9351 to 2.627	Yes
3.31	2.66	0.145	0.177		10mM vs. 2mM	1.612	0.9574 to 2.266	Yes	****	3.65936e-09		2.9354	0.169944	0.185394			200mM NaCl vs. 300mM NaCl	1.308	-2.127 to 4.743	No	ns	0.758068		12	0.32	0.29	0.45	0.41	0.27	0.29	0.26			3.87782	1.20506	0.154495		1.69	0.887	0.145		2.53371	0.154495
1.44	5.06	1.32	0.29		5mM vs. 2mM	0.6005	-0.09646 to 1.297	No	ns	0.118755		2.14748	0.787923	0.169944			250mM NaCl vs. 300mM NaCl	0.1931	-3.495 to 3.882	No	ns	0.99911		15	0.37	0.33	0.51	0.47	0.31	0.32	0.3			3.73877	7.53934	0.200843		2.19	2.47	0.183		0.710676	0.154495			10μM
1.85	3.16	0.855	0.177									0.602529	0.169944	0.169944										18	0.38	0.35	0.55	0.51	0.34	0.35	0.33			0.58708	1.3132	0.231742		2.05	2.77	0.345		2.14748	0.185394			Tukey's multiple comparisons test	Mean Diff.	95.00% CI of diff.	Significant?
4.84	2.26	2.65	0.145									1.28231	0.169944											21	0.42	0.37	0.59	0.55	0.36	0.38	0.36			3.08989	3.42978	0.494383		0.419	0.242			0.169944	1.05056			FL vs. IDR1	0.1158	-0.3090 to 0.5406	No
3.45	0.435	1.24	0.177									2.68821	0.185394											24	0.44	0.38	0.62	0.58	0.4	0.4	0.39			1.77669	3.89327	0.617979		0.274	0.806			2.9972	1.39045			FL vs. ID1R9A	1.597	0.1126 to 3.081	Yes
1.63	1.19	0.952	0.306									1.00422	0.185394											27	0.45	0.4	0.64	0.61	0.42	0.41	0.41			2.71911	0.633428	0.154495		0.629	0.871			0.633428	0.787923			IDR1 vs. ID1R9A	1.481	-0.001637 to 2.963	No
3.23	2.55	0.742	0.129									1.71489	0.355338											30	0.47	0.41	0.67	0.64	0.42	0.43	0.43			0.308989	3.24439	0.216293		1.03	0.129			0.448035	0.386237
1.74	3.69	0.823	0.129									1.79214	0.463484											33	0.49	0.42	0.7	0.66	0.44	0.45	0.45			0.401686	7.52389	0.216293		1.4	0.129			2.11658	1.45225			5μM
4.48	1.5	0.597	0.323									0.602529	0.154495											36	0.51	0.44	0.72	0.69	0.47	0.47	0.45			0.494383	1.32865	0.324439		4.05	0.452			0.386237	0.432585			Tukey's multiple comparisons test	Mean Diff.	95.00% CI of diff.	Significant?
1.35	0.548	1.39	0.339									1.3132	1.28231											39	0.53	0.45	0.74	0.7	0.48	0.47	0.48			4.2795	0.324439	0.216293		0.758	0.532			0.262641	0.540731			FL vs. IDR1	-0.006816	-0.3694 to 0.3558	No
4.71	1.35	1.32	0.145									0.741575	0.262641											42	0.63	0.47	0.76	0.73	0.5	0.5	0.49			4.29495	2.41012	0.27809		5.35	3.11			1.62219	1.85394			FL vs. ID1R9A	1.364	-1.383 to 4.110	No
0.484	0.129	0.581	0.21									2.65731	0.231742											45	0.66	0.47	0.77	0.74	0.51	0.51	0.5			3.25984	1.17416	0.633428		1.52	1.65			0.231742	0.633428			IDR1 vs. ID1R9A	1.371	-1.375 to 4.116	No
2.4	1.63	1.13	0.274									2.76546	0.463484											48	0.68	0.47	0.79	0.76	0.52	0.52	0.5			3.19804	2.53371	0.27809		2.24	2.37			1.54495	0.695226
3.81	6.13	1.68	0.194									1.51405	0.185394											51	0.69	0.49	0.81	0.77	0.52	0.51	0.53			0.386237	3.39888	0.324439		1.5	2.31			0.154495	0.262641
0.145	1.63	0.274	0.258									2.19382	0.417136											54	0.71	0.49	0.82	0.78	0.53	0.53	0.54			0.370787	2.64186	0.231742		5.76	0.29			0.432585	0.849721
1.37	0.274	0.581	0.548									1.66854	0.324439											57	0.71	0.5	0.83	0.8	0.55	0.54	0.55			1.5295	1.15871			0.484	0.403			0.463484	1.03512
0.952	0.242	1.76	0.274									1.79214	0.262641											60	0.72	0.51	0.84	0.81	0.56	0.55	0.56			1.00422	0.88062			0.306	0.903			0.386237	0.803372
2.89	2.15	1.13	0.194									0.710676	0.772474											63	0.72	0.53	0.85	0.81	0.57	0.56	0.57			1.00422	0.401686			1.4	3.13			0.200843	1.06601
2.79	1.58	0.323	0.145									0.741575	0.679777											66	0.73	0.53	0.86	0.82	0.58	0.56	0.57			0.957867	3.01265			1.23	2.92			2.10113	0.478934
4.23	1.16	0.613	0.226									0.602529	0.200843											69	0.74	0.54	0.86	0.82	0.59	0.57	0.59			3.84692	1.18961			1.65	0.145			0.29354	0.169944
0.629	4.1	0.387	0.823									1.3132	0.262641											72	0.76	0.54	0.87	0.83	0.6	0.58	0.59			2.39467	0.540731			0.645	2.27			0.463484	0.726125
4.95	3.52	0.484	0.177									1.74579	0.247192											75	0.78	0.55	0.87	0.83	0.6	0.58	0.59			3.05899	1.22051			0.532	2.13			1.90029	0.509833
2.97	0.226	1.34	0.516									2.8118	0.432585											78	0.78	0.56	0.88	0.84	0.59	0.59	0.6			3.16714	0.308989			7.15	1.08			1.11236	0.88062
0.387	2.27	0.71	0.258									1.25141	0.386237											81	0.79	0.57	0.88	0.84	0.6	0.6	0.61			2.58006	3.07444			0.774	0.339			2.67276	0.154495
4.39	2.48	1.16	0.226									1.4368	0.169944											84	0.81	0.57	0.89	0.83	0.61	0.6	0.62			1.23596	0.942418			2.73	0.597			0.370787	1.08146
4.85	1.26	0.387										0.772474	0.247192											87	0.81	0.58	0.89	0.84	0.61	0.6	0.62			1.68399	4.06321			2.95	1.89			1.375	0.942418
0.177	1.5	0.468										1.05056	0.308989											90	0.81	0.59	0.89	0.84	0.6	0.6	0.63			1.22051	1.03512			0.306	0.129			0.231742	1.5295
4.5	1.11	0.435										2.31742	0.247192											93	0.81	0.59	0.89	0.84	0.61	0.61	0.63			2.31742	1.01967			1.48	1			0.57163	0.926968
0.871	2.84	1.81										2.8427												96	0.81	0.61	0.9	0.84	0.63	0.61	0.64			2.58006	1.28231			0.742	4.13			1.4986	2.98175
2.15	1.55	0.435										0.86517												99	0.82	0.61	0.89	0.84	0.64	0.61	0.65			1.74579	0.509833			2.05	3.98			0.494383	1.03512
3.63	0.371	0.387										0.216293												102	0.83	0.62	0.9	0.84	0.64	0.61	0.66			3.55338	3.59973			0.435	0.226			0.540731	2.37922
0.355	4.39	0.903										2.20927												105	0.81	0.63	0.91	0.85	0.63	0.64	0.67			2.9354	3.58428			0.177	0.903			1.32865	1.12781
0.758	5.53	1.48										0.509833												108	0.81	0.63	0.91	0.85	0.65	0.65	0.7			2.98175	1.60675			0.952	0.806			0.648878	0.695226
5.4	0.968	1.32										1.5295												111	0.83	0.63	0.9	0.85	0.66	0.65	0.74			0.602529	0.926968			0.581	0.726			0.448035	0.525282
4.9	0.855	0.274										0.942418												114	0.84	0.64	0.91	0.85	0.67	0.66	0.76			2.82725	1.97753			0.855	0.597			0.29354	0.231742
4.16	1.77	1.56										2.24017												117	0.83	0.62	0.92	0.85	0.67	0.67	0.68			1.4368	0.308989			2.52	3.39			0.834271	0.849721
1.71	2.08	1.26										1.26686												120	0.86	0.66	0.91	0.85	0.66	0.67	0.69			0.308989	1.3441			3.66	1.16			0.973317	1.26686
4.76	0.726	0.742										0.355338												123	0.86	0.72	0.92	0.85	0.65	0.66	0.7			2.27107	0.525282			0.984	3.48			0.417136	0.787923
5.37	1.27	1.21										0.154495												126	0.86	0.73	0.92	0.85	0.67	0.66	0.7			0.926968	0.787923			1.26	0.274			0.757024	2.17837
0.484	0.419	0.839										1.83849												129	0.87	0.74	0.92	0.85	0.69	0.66	0.71			0.957867	2.56461			0.339	0.323			0.973317	0.849721
2.06	1.03	0.419										1.4368												132	0.87	0.72	0.92	0.85	0.69	0.66	0.72			1.51405	3.38343			0.726	0.919			0.370787	1.05056
0.177	1.76	0.258										1.4986												135	0.88	0.73	0.92	0.86	0.7	0.67	0.71			0.370787	2.42557			0.548	3.5			1.97753	0.494383
2.63	1.45	0.548										1.23596												138	0.86	0.76	0.92	0.85	0.7	0.67	0.71			3.69242	1.08146			4.32	0.21			1.88484	0.463484
4.74	2.23	0.226										0.803372												141	0.86	0.75	0.92	0.85	0.7	0.66	0.71			0.401686	0.57163			0.645	0.823			0.973317	1.26686
4.37	0.581	1.45										0.556181												144	0.86	0.76	0.92	0.85	0.69	0.69	0.72			1.74579	2.56461			4.13	0.29			0.849721	0.370787
1.58	5.26	0.226										0.911519												147	0.86	0.75	0.92	0.86	0.69	0.69	0.72			2.03933	1.14326			1.56	3.08			0.633428	0.401686
4.24	1.11	0.532										3.19804												150	0.88	0.75	0.93	0.86	0.7	0.71	0.73			3.22894	0.324439			0.742	0.161			0.787923	0.200843
1.56	2.65	1.66										0.86517																						1.71489	3.01265			5.89	1.55			0.633428	1.65309
1.47	1.18	0.306										0.787923																						0.942418	1.01967			0.355	2.63			2.02388	0.525282
1.23	3.95	0.419										1.59129																						3.81602	1.91573			2.73	2.24			0.417136	0.88062
3.76	1.44	0.645										1.59129																						4.57304	2.07023			0.661	1.23			0.849721	1.5295
1.11	1.37	0.919										2.03933																						3.27529	1.86939			1.97	2.13			0.262641	1.68399
1.55	2.29	0.129										2.59551																						2.03933	2.76546			2.76	3.26				0.370787
1.34	2.97	1.35										0.57163																						0.648878	0.339888			3.52	0.79				1.86939
2.98	2.27	0.597										0.741575																						0.679777	1.71489			1.9	0.823				1.23596
2.15	1.05	0.806										1.57585																						1.45225	2.07023			1.31	0.871				0.633428
0.984	1.27	0.226										2.00843																						1.32865	3.07444			0.435	0.935				1.3132
4.11	0.952	1.02										1.03512																						4.4958	1.97753			3.55	5.02				0.463484
2.11	2.82	0.468										2.03933																						2.62641	0.772474			0.548	1.69
1.65	2.5	1.39										3.13624																						3.35254	0.757024			2.55	3.39
1.47	0.952	0.548										2.25562																						2.33287	1.375			1.65	3.27
3.6	1.55	0.355										0.57163																						2.64186	1.62219			4.1	0.71
1.73	4.02	1.1										2.41012																						1.17416	0.787923			0.484	3.34
0.274	1.47	0.371										1.4059																						1.79214	0.324439			2.66	1.79
1.47	0.258	0.952										7.2767																						2.51826	5.53091			2.84	1.19
2.79	0.694	2.23										4.80478																						0.401686	2.56461			2.9	0.677
2.16	0.952	0.758										7.3385																						2.75001	3.13624			0.5	2.16
4.48	1.48	1.6										4.32585																						0.386237	2.47192			0.806	2.66
0.516	2.65	0.806										5.22192																						2.95085	2.54916			2.27	2.19
1.37	1.06																																	2.67276	0.324439			1.85	0.29
2.52	2.03																																	4.92838	2.00843			0.661	1.29
2.34	2.85																																	0.664327	0.617979			2.65	3.13
1.74	0.548																																	0.911519	1.63764			0.903	1.97
1.84	2.27																																	0.926968	0.926968			1.1	1.32
3.47	1.89																																	1.63764	2.62641			2.34	0.274
1.68	2.52																																	7.32305	4.69664			7.37	0.274
1.55	1.65																																	0.648878	2.20927			3.1	2.89
1.06	2.82																																	4.20226	3.55338			2.21	1.21
0.629	1.15																																	0.556181	3.81602			0.758	1.63
2.63	2.74																																	1.11236	1.77669			2	0.903
1	0.903																																	1.48315	3.07444			0.403	1.94
1.26	4.9																																	3.21349	2.27107			0.161	1.94
1.16	1.73																																	2.67276	3.35254			0.403	2.6
0.452	1.39																																	2.11658	2.39467			4.15	0.355
3.19	0.323																																	6.16434	2.25562			1.29	0.161
0.452	0.484																																	1.45225	2.31742			0.274	6.74
2.56	1.34																																	1.71489	2.68821			0.984	2.6
0.694	1.94																																	1.99298	1.5295			0.419	0.694
3.52	0.903																																	2.25562	1.63764			3.08	5.65
2.77	2.58																																	3.15169	1.54495			3.56	0.145
1.84	2.15																																	1.54495	0.679777			3.21	3.24
3.9	1.29																																	2.8427	3.55338			1.35	0.613
1.71	2.61																																	1.32865	3.80057			0.242	1.13
4.02	2.92																																	4.2486	0.262641			2.65	0.129
0.145	5.66																																	2.07023	2.62641			1.06	1.42
2.18	3.71																																	3.87782	4.69664			1.65	2.39
3.56	0.565																																	2.71911	2.20927			1.37	2.97
5.45	0.274																																	1.54495	3.81602			3.19	0.29
0.79	0.661																																	2.9663	3.07444			1.34	1.35
4.76	4.94																																	0.339888				2.03	0.661
2.84	0.645																																	3.59973				3.34	2.31
2.18	0.21																																	4.3413				0.984	1.69
3.15	1.35																																	4.55759				0.613	0.629
4.55	1.47																																	0.324439				1.98	0.516
2.32	1.89																																	2.03933				1.65	3.74
0.145	1.26																																	0.401686				0.371	3.11
0.968	1.16																																	2.61096				2.87	0.306
0.371	0.968																																	0.58708				0.306	0.839
5.58	1.97																																	0.339888				1.89	2.13
1.19	0.419																																	4.17136				0.645	2.27
0.823	3.35																																	4.18681				2.68	1.26
0.468	0.339																																	0.58708				0.306	0.903
1.65	1.58																																	2.88905					4.34
0.613	0.323																																	1.5604					1.82
3	2.13																																	0.417136					1.5
1.74	0.177																																	3.44523					2.94
3.76	2.58																																	0.231742					3.73
1.35	2.98																																	0.154495					2.02
3.02	2.89																																	0.185394
3.16	2.26																																	0.200843
3.81	3.26
1.48	2.48
1.24
0.887
3.9
3.81
1.81
2.52
4.31
2.95
3.1
1.5
4.21
1.82
3.21
2.27
2.24
4.05
0.839
0.742
1.95
4.9
[truncated: 2 more columns]

## Sheet: Figure 4
fig. 4c								fig. 4f
time (s)	FRAP							time (s)	FRAP
0	0	0	0	0	0	0		0	0	0	0	0	0	0	0	0
1	0.45	0.25	0.37	0.36	0.31	0.36		6	0.13	0.18	0.1	0.1	0.19	0.12	0.17	0.28
2	0.62	0.55	0.64	0.56	0.48	0.51		12	0.19	0.24	0.16	0.16	0.24	0.19	0.25	0.35
3	0.66	0.52	0.72	0.63	0.59	0.62		18	0.22	0.3	0.19	0.22	0.28	0.24	0.32	0.43
4	0.64	0.66	0.8	0.68	0.57	0.71		24	0.29	0.33	0.21	0.24	0.32	0.28	0.36	0.47
5	0.73	0.72	0.76	0.76	0.59	0.76		30	0.31	0.36	0.23	0.27	0.35	0.3	0.4	0.5
6	0.76	0.64	0.81	0.79	0.62	0.76		36	0.34	0.38	0.26	0.27	0.38	0.33	0.44	0.51
7	0.81	0.74	0.86	0.78	0.67	0.79		42	0.39	0.41	0.27	0.3	0.41	0.36	0.46	0.57
8	0.93	0.73	0.8	0.78	0.64	0.83		48	0.43	0.42	0.28	0.32	0.43	0.39	0.5	0.57
9	0.83	0.74	0.76	0.79	0.64	0.83		54	0.45	0.45	0.3	0.34	0.45	0.42	0.53	0.61
10	0.88	0.77	0.78	0.83	0.69	0.81		60	0.45	0.47	0.31	0.36	0.47	0.43	0.55	0.62
11	0.88	0.72	0.79	0.83	0.64	0.86		66	0.5	0.48	0.33	0.38	0.48	0.45	0.57	0.65
12	0.81	0.76	0.82	0.84	0.68	0.82		72	0.54	0.51	0.34	0.36	0.49	0.47	0.6	0.65
13	0.85	0.76	0.8	0.83	0.66	0.89		78	0.56	0.52	0.36	0.41	0.52	0.49	0.63	0.68
14	0.81	0.73	0.83	0.85	0.69	0.86		84	0.56	0.55	0.37	0.4	0.52	0.49	0.65	0.68
15	0.82	0.74	0.82	0.86	0.71	0.89		90	0.61	0.57	0.39	0.41	0.54	0.52	0.66	0.72
16	0.74	0.71	0.82	0.78	0.7	0.88		96	0.67	0.59	0.4	0.45	0.56	0.54	0.68	0.72
17	0.85	0.69	0.81	0.88	0.74	0.93		102	0.71	0.6	0.42	0.45	0.57	0.6	0.7	0.74
18	0.86	0.74	0.81	0.77	0.77	0.87		108	0.71	0.62	0.43	0.46	0.58	0.6	0.73	0.76
19	0.82	0.71	0.77	0.79	0.75	0.88		114	0.71	0.64	0.45	0.47	0.59	0.55	0.75	0.78
20	0.9	0.7	0.8	0.82	0.68	0.81		120	0.76	0.63	0.46	0.48	0.6	0.57	0.76	0.76
								126	0.76	0.66	0.47	0.5	0.61	0.57	0.78	0.79
								132	0.79	0.65	0.5	0.5	0.62	0.57	0.81	0.8
								138	0.74	0.69	0.51	0.51	0.64	0.66	0.83	0.8
								144	0.78	0.71	0.52	0.48	0.67	0.63	0.83	0.81
								150	0.83	0.73	0.53	0.5	0.66	0.63	0.85	0.82
								156	0.86	0.72	0.55	0.54	0.66	0.62	0.86	0.82
								162	0.87	0.73	0.55	0.55	0.68	0.62	0.89	0.83
								168	0.88	0.77	0.56	0.57	0.68	0.63	0.92	0.82
								174	0.84	0.79	0.57	0.58	0.7	0.64	0.91	0.87
								180	0.87	0.8	0.58	0.63	0.71	0.64	0.93	0.87
								186	0.83	0.77	0.6	0.63	0.72	0.65	0.95	0.87
								192	0.9	0.82	0.6	0.68	0.73	0.68	0.95	0.87
								198	0.85	0.83	0.61	0.72	0.74	0.67	0.97	0.88
								204	0.85	0.85	0.63	0.72	0.75	0.67	0.99	0.88
								210	0.92	0.85	0.63	0.72	0.76	0.7	1	0.89
								216	0.96	0.86	0.65	0.76	0.77	0.69	1.01	0.86
								222	0.94	0.89	0.65	0.79	0.78	0.69	1.01	0.89
								228	0.95	0.88	0.65	0.81	0.78	0.7	1.03	0.85
								234	0.95	0.9	0.67	0.82	0.8	0.7	1.04	0.87
								240	1.01	0.9	0.67	0.85	0.8	0.7	1.06	0.9
								246	1.07	0.9	0.67	0.83	0.82	0.71	1.04	0.91
								252	1.08	0.93	0.69	0.84	0.82	0.73	1.05	0.9
								258	1.06	0.93	0.68	0.91	0.83	0.74	1.05	0.91
								264	1.13	0.94	0.69	0.92	0.83	0.74	1.06	0.9
								270	1.16	0.95	0.7	0.9	0.84	0.77	1.08	0.91
								276	1.07	0.94	0.7	0.89	0.86	0.76	1.08	0.91

## Sheet: Figure 5
fig. 5b											fig. 5b
puncta size (μm2)				Tukey's multiple comparisons test	Mean Diff.	95.00% CI of diff.	Significant?	Summary	Adjusted P Value		droplet size (μm2)					Tukey's multiple comparisons test	Mean Diff.	95.00% CI of diff.	Significant?	Summary	Adjusted P Value
PSD95+GluN2A-CTD	PSD95+GluN2A-CTD+Rph3A WT	PSD95+GluN2A-CTD+Rph3A R9A		PSD95+GluN2A-CTD vs. PSD95+GluN2A-CTD+Rph3A WT	-0.7006	-1.114 to -0.2876	Yes	***	0.000239979		Rph3A	Rph3A+GluN2A-CTD	Rph3A+PSD95	Rph3A+GluN2A-CTD+PSD95		Rph3A vs. Rph3A+GluN2A-CTD	0.3348	-0.2683 to 0.9379	No	ns	0.478889
0.386237	1.15871	1.39045		PSD95+GluN2A-CTD vs. PSD95+GluN2A-CTD+Rph3A R9A	0.3112	-0.1721 to 0.7945	No	ns	0.284478		0.463484	2.17837	1.01967	2.37922		Rph3A vs. Rph3A+PSD95	0.08592	-0.5172 to 0.6891	No	ns	0.982928
0.710676	5.82445	2.48737		PSD95+GluN2A-CTD+Rph3A WT vs. PSD95+GluN2A-CTD+Rph3A R9A	1.012	0.5293 to 1.494	Yes	****	3.94236e-06		0.200843	1.39045	0.27809	0.57163		Rph3A vs. Rph3A+GluN2A-CTD+PSD95	-0.7103	-1.313 to -0.1071	Yes	*	0.013567
0.556181	3.95506	0.324439									0.803372	0.834271	0.57163	6.36518		Rph3A+GluN2A-CTD vs. Rph3A+PSD95	-0.2489	-0.8520 to 0.3543	No	ns	0.710313
0.803372	0.896069	0.417136									2.51826	3.07444	0.231742	2.79635		Rph3A+GluN2A-CTD vs. Rph3A+GluN2A-CTD+PSD95	-1.045	-1.648 to -0.4419	Yes	****	6.41495e-05
0.27809	9.43963	1.48315									4.01686	0.478934	1.69944	0.355338		Rph3A+PSD95 vs. Rph3A+GluN2A-CTD+PSD95	-0.7962	-1.399 to -0.1930	Yes	**	0.00409918
1.09691	0.911519	0.386237									1.3441	5.00563	2.50281	3.29074
0.509833	0.478934	0.247192									2.34832	2.44102	1.4986	0.602529
0.339888	0.757024	0.231742									1.375	3.32164	0.262641	0.355338
0.509833	1.42135	0.231742									1.23596	0.679777	5.25282	5.48456
0.525282	0.57163	0.139045									1.3132	3.04355	0.849721	0.633428
0.57163	1.60675	0.556181									1.4986	0.200843	2.9972	2.27107
0.540731	0.108146	0.139045									0.231742	1.09691	2.02388	2.24017
0.664327	0.216293	3.90872									0.849721	1.74579	1.06601	2.37922
0.556181	0.401686	0.509833									1.5604	0.231742	1.59129	2.91995
1.3441	0.092697	0.247192									0.308989	0.818822	2.28652	4.01686
4.74299	0.525282	0.108146									1.71489	0.710676	2.51826	0.324439
0.092697	0.834271	0.633428									2.62641	0.494383	3.86237	0.463484
0.417136	1.11236	1.5604									0.973317	0.726125	1.12781	1.00422
0.417136	0.602529	0.386237									3.22894	0.772474	1.5604	3.61518
0.757024	0.324439	0.556181									1.18961	2.34832	1.5295	3.49158
0.108146	2.73456	0.324439									0.88062	2.8736	3.64608	2.67276
0.633428	0.726125	0.231742									2.28652	2.31742	4.4958	1.74579
0.308989	0.092697	0.386237									1.59129	0.633428	0.432585	0.308989
0.185394	0.942418	0.463484									1.25141	1.76124	2.03933	0.169944
0.540731	0.154495	0.726125									1.4368	1.14326	1.22051	0.849721
0.139045	0.695226	0.757024									3.42978	2.76546	0.556181	3.01265
0.57163	3.24439	0.57163									2.79635	0.57163	0.262641	3.49158
0.695226	3.21349	0.710676									1.05056	0.695226	2.22472	0.448035
0.247192	0.57163	4.04776									3.92416	2.19382	0.27809	2.62641
0.200843	1.11236	0.123596									1.54495	2.30197	1.76124	2.10113
0.386237	0.432585	1.15871									3.29074	1.18961	0.478934	2.51826
0.602529	0.324439	0.463484									1.5604	0.355338	1.03512	2.54916
1.01967	0.386237	0.231742									0.787923	1.59129	2.03933	1.59129
0.324439	0.139045	0.092697									1.68399	1.90029	1.73034	0.355338
0.463484	0.849721	0.463484									1.91573	1.26686	3.10534	6.82867
0.58708	0.726125	0.417136									2.78091	0.324439	1.5604	3.90872
0.617979	1.12781	0.339888									5.76265	1.25141	1.79214	2.51826
0.139045	0.849721	0.308989									2.08568	0.849721	2.02388	1.71489
0.200843	0.478934	2.56461									2.10113	1.62219	0.942418	3.81602
0.695226	1.51405	0.200843									2.08568	0.339888	0.478934	2.27107
0.58708	0.741575	0.57163									3.24439	1.42135	1.80759	3.33709
1.4368	0.27809	0.88062									2.42557	0.262641	1.62219	4.75844
0.757024	1.35955	0.602529									0.57163	0.417136	0.262641	0.386237
0.648878	2.08568	0.463484									2.62641	0.726125	1.4677	1.60675
1.65309	0.108146	0.108146									2.03933	0.494383	0.88062	4.69664
0.200843	10.0576	0.247192									2.78091	1.05056	0.695226	11
0.262641	0.494383	0.772474									1.86939	0.185394	0.324439	2.9972
0.092697	1.69944	0.509833									2.75001	2.13203	1.79214	0.957867
0.525282	0.154495	0.556181									1.23596	0.57163	0.633428	0.803372
0.58708	1.4677	0.463484									0.247192	0.710676	1.375	2.61096
0.664327	4.58849	0.108146									0.849721	1.5604	2.05478	1.03512
0.679777	0.185394	1.28231									0.27809	1.45225	2.50281	0.57163
0.200843	0.617979	0.200843									1.23596	2.10113	0.448035	0.355338
0.58708	3.36799	0.896069									1.17416	0.926968	2.30197	2.19382
0.355338	0.154495	0.169944									1.35955	0.216293	0.818822	0.247192
0.200843	0.262641	0.262641									1.5295	2.76546	2.25562	0.169944
0.123596	0.911519	0.092697									0.803372	0.726125	0.386237	0.185394
0.139045	6.05619	0.123596									0.942418	0.772474	0.617979	0.710676
0.973317	2.79635	0.401686									0.679777	0.29354	1.18961	0.803372
1.79214	0.355338	0.092697									0.973317	0.540731	0.710676	2.05478
0.370787	5.16012	0.092697									0.633428	0.448035	1.375	3.64608
0.308989	0.092697	0.123596									0.957867	1.00422	0.324439	1.14326
0.324439	0.478934	0.108146									0.27809	1.00422	0.633428	3.41433
0.108146	1.08146	0.123596									2.20927	1.06601	1.79214	4.75844
0.108146	0.86517	0.092697									1.11236	0.200843	1.4368	2.03933
0.726125	2.41012	0.092697									1.60675	0.417136	3.39888	4.78934
0.896069	0.386237										0.494383	1.375	3.19804	0.29354
0.803372	0.834271										0.602529	1.51405	2.59551	10.7528
0.108146	0.58708										0.617979	1.18961	0.478934	3.41433
0.092697	4.2486										0.617979	0.88062	1.14326	0.216293
1.3132	0.231742										4.78934	0.556181	2.44102	0.988766
0.478934	0.123596										0.401686	2.50281	0.386237	1.93118
0.154495	0.494383										1.29776	3.81602	2.82725	1.20506
1.4677
0.633428
0.355338
0.463484
0.324439

## Sheet: Figure 6
fig. 6a						fig. 6b													fig. 6d
puncta density (per 10 μm)			Unpaired t test			time (s)	FRAP												time (min)	Scramble																	Rph3A shRNA
Rph3A WT	Rph3A R9A		P value	1.45275e-06		0	0	0	0	0	0	0	0	0	0	0	0		0	0	0	0	0	0	0	0	0	0	0	0	0	0	0	0	0	0	0	0	0	0	0	0	0	0	0	0	0	0	0
2.34035	1.15942		P value summary	****		5	0.08	0.08	0.06	0.06	0.13	0.1	0.05	0.11	0.09	0.13	0.22		1	0.01	0.04	0.01	0.02	0.05	0	0.02	0	0.13	0	0.03	-0.01	0	-0.03	0.06	0	0.01	0.23	0.21	0.24	0.08	0.13	0.24	0.37	0.5	0.06	0.13	0.14	0.13	0.21
2.80407	0.988338		Significantly different (P < 0.05)?	Yes		10	0.17	0.14	0.1	0.08	0.25	0.17	0.12	0.18	0.15	0.22	0.33		2	0.05	0.04	0.04	0.07	0.09	0.08	0.02	0.08	0.1	0.08	0	0.03	0.11	-0.02	0.31	0.01	0.02	0.28	0.14	0.4	0.25	0.27	0.38	0.48	0.49	0.14	0.22	0.23	0.17	0.31
3.18345	1.01937		One- or two-tailed P value?	Two-tailed		15	0.22	0.18	0.13	0.12	0.34	0.22	0.17	0.22	0.2	0.25	0.41		3	0.08	0.04	0.06	0.05	0.09	0.1	0.08	0.08	0.2	0.07	0.03	0.02	0.02	0.05	0.19	0.01	0.06	0.53	0.25	0.2	0.28	0.32	0.29	0.51	0.68	0.3	0.25	0.25	0.21	0.31
3.47222	0.677736		t, df	t=7.959, df=14		20	0.28	0.24	0.15	0.14	0.36	0.26	0.21	0.27	0.24	0.31	0.44		4	0.07	0.07	0.07	0.09	0.11	0.06	0.13	0.08	0.13	0.07	0.07	0.04	0.1	0.06	0.07	0.02	0.04	0.59	0.33	0.47	0.26	0.48	0.51	0.41	0.78	0.3	0.2	0.35	0.25	0.33
4.38383	0.428816					25	0.27	0.24	0.18	0.17	0.39	0.31	0.21	0.27	0.29	0.35	0.52		5	0.07	0.07	0.08	0.11	0.11	0.05	0.07	0.07	0.28	0.01	0.07	0.02	0.12	0.02	0.12	0.04	0.06	0.55	0.33	0.55	0.38	0.3	0.22	0.68	0.84	0.28	0.28	0.42	0.27	0.44
4.0754	0.954016					30	0.34	0.27	0.22	0.17	0.43	0.31	0.24	0.34	0.31	0.39	0.55		6	0.11	0.08	0.1	0.09	0.11	0.05	0.14	0.12	0.24	0.02	0.08	0.03	0.06	0.07	0.28	0.12	0.04	0.57	0.28	0.52	0.29	0.37	0.55	0.4	0.6	0.33	0.26	0.45	0.29	0.42
2.9232						35	0.34	0.3	0.23	0.2	0.47	0.35	0.26	0.37	0.34	0.41	0.55		7	0.08	0.05	0.08	0.08	0.15	0.08	0.11	0.07	0.18	0.02	0.11	0.07	0.15	0.1	0.18	0.05	0.05	0.56	0.29	0.58	0.37	0.45	0.38	0.46	0.75	0.34	0.33	0.43	0.29	0.38
2.34742						40	0.4	0.29	0.26	0.23	0.45	0.35	0.28	0.39	0.34	0.42	0.56		8	0.07	0.11	0.1	0.11	0.16	0.16	0.19	0.15	0.22	0	0.1	0.04	0.06	0.1	0.35	0.05	0.05	0.5	0.3	0.43	0.32	0.3	0.38	0.5	0.74	0.39	0.32	0.42	0.34	0.41
3.60268						45	0.43	0.32	0.26	0.24	0.43	0.4	0.3	0.41	0.37	0.43	0.63		9	0.07	0.09	0.14	0.11	0.17	0.1	0.15	0.06	0.24	0	0.09	0.03	0.11	0.1	0.12	0.06	0.05	0.42	0.21	0.65	0.38	0.33	0.46	0.39	0.84	0.33	0.27	0.44	0.29	0.39
2.94811						50	0.43	0.34	0.27	0.25	0.49	0.41	0.32	0.41	0.4	0.44	0.61		10	0.08	0.11	0.13	0.09	0.15	0.14	0.17	0.19	0.32	0.03	0.14	0.05	0.04	0.09	0.42	0.03	0.12	0.44	0.44	0.47	0.27	0.34	0.35	0.97	0.6	0.39	0.36	0.54	0.41	0.44
						55	0.45	0.34	0.28	0.27	0.49	0.45	0.34	0.44	0.38	0.44	0.59		11	0.1	0.09	0.12	0.05	0.17	0.11	0.42	0.21	0.29	0.01	0.06	0.04	0.09	0.06	0.32	0.09	0.07	0.48	0.29	0.58	0.4	0.42	0.37	0.7	0.6	0.38	0.42	0.37	0.4	0.47
puncta size (μm2)			Unpaired t test			60	0.47	0.34	0.31	0.29	0.5	0.44	0.36	0.43	0.4	0.46	0.66		12	0.11	0.11	0.11	0.11	0.2	0.17	0.23	0.09	0.23	0.03	0.11	0.04	0.11	0.11	0.42	0.02	0.07	0.52	0.3	0.62	0.25	0.31	0.29	0.86	0.68	0.41	0.38	0.42	0.39	0.42
Rph3A WT	Rph3A R9A		P value	0.00489972		65	0.45	0.36	0.35	0.28	0.54	0.46	0.39	0.47	0.4	0.47	0.7		13	0.07	0.1	0.1	0.09	0.16	0.14	0.09	0.2	0.17	0.01	0.14	0.05	0.05	0.12	0.48	0.02	0.04	0.37	0.28	0.58	0.17	0.36	0.4	0.6	0.72	0.37	0.41	0.51	0.45	0.42
0.363672	0.25491		P value summary	**		70	0.44	0.37	0.35	0.29	0.54	0.51	0.39	0.47	0.39	0.47	0.69		14	0.12	0.1	0.1	0.08	0.16	0.05	0.13	0.23	0.18	0.03	0.07	0.03	0.06	0.12	0.28	0.03	0.14	0.32	0.31	0.82	0.37	0.43	0.35	0.45	0.47	0.37	0.38	0.58	0.48	0.43
0.576097	0.505572		Significantly different (P < 0.05)?	Yes		75	0.46	0.37	0.36	0.3	0.52	0.51	0.41	0.48	0.39	0.45	0.71		15	0.13	0.12	0.12	0.08	0.17	0.12	0.16	0.18	0.28	0.01	0.13	0.09	0.04	0.23	0.36	0.06	0.1	0.36	0.47	0.79	0.32	0.38	0.34	0.32	0.47	0.49	0.38	0.45	0.43	0.4
1.39223	0.118958		One- or two-tailed P value?	Two-tailed		80	0.54	0.37	0.39	0.32	0.55	0.49	0.45	0.5	0.39	0.5	0.75		16	0.16	0.12	0.11	0.09	0.17	0.07	0.2	0.19	0.37	0	0.17	0.03	0.09	0.05	0.31	0.03	0.1	0.34	0.55	0.58	0.29	0.36	0.34	0.61	0.61	0.42	0.38	0.44	0.43	0.47
0.28295	0.283233		t, df	t=3.296, df=15		85	0.5	0.39	0.38	0.32	0.55	0.47	0.42	0.5	0.42	0.45	0.74
0.896859	0.122923					90	0.49	0.36	0.39	0.32	0.55	0.5	0.42	0.52	0.44	0.48	0.74		fig. 6e												fig. 6h												fig. 6j
0.922066	0.235084					95	0.52	0.35	0.42	0.33	0.57	0.53	0.44	0.49	0.43	0.5	0.81		t 1/2 (min)					Dunnett's multiple comparisons test	Mean Diff.	95.00% CI of diff.	Significant?	Summary	Adjusted P Value		GluN2A puncta intensity(synaptic, a.u.)					Dunnett's multiple comparisons test	Mean Diff.	95.00% CI of diff.	Significant?	Summary	Adjusted P Value		GluN2A/Homer1(% of colocalization)					Tukey's multiple comparisons test	Mean Diff.
0.982395						100	0.44	0.37	0.42	0.34	0.58	0.49	0.44	0.51	0.44	0.45	0.79		Scramble	Rph3A shRNA	Rph3A shRNA-Rph3A WT	Rph3A shRNA-Rph3A R9A		Scramble vs. Rph3A shRNA	2.572	0.2186 to 4.926	Yes	*	0.0288113		Scramble	Rph3A shRNA	Rph3A shRNA-Rph3A WT	Rph3A shRNA-Rph3A R9A		Scramble vs. Rph3A shRNA	0.3127	0.1696 to 0.4557	Yes	****	<0.0001		Scramble	Rph3A shRNA	Rph3A shRNA-Rph3A WT	Rph3A shRNA-Rph3A R9A		Scramble vs. Rph3A shRNA	10.02
0.354042						105	0.48	0.39	0.39	0.33	0.54	0.52	0.46	0.53	0.44	0.5	0.83		7.139	0.7889	0.5496	0.4338		Scramble vs. Rph3A shRNA-Rph3A WT	0.2958	-2.117 to 2.709	No	ns	0.98199		0.66393	0.266045	0.25568	0.112059		Scramble vs. Rph3A shRNA-Rph3A WT	0.04225	-0.1008 to 0.1853	No	ns	0.81079		61.1111	55.7143	75.9259	63.1579		Scramble vs. Rph3A shRNA-Rph3A WT	-6.277
0.642515						110	0.53	0.42	0.42	0.35	0.55	0.52	0.47	0.54	0.45	0.46	0.78		5.036	3.153	2.037	4.04		Scramble vs. Rph3A shRNA-Rph3A WT	2.405	0.05159 to 4.759	Yes	*	0.0440365		0.27765	0.360426	0.362999	0.250847		Scramble vs. Rph3A shRNA-Rph3A R9A	0.3028	0.1598 to 0.4459	Yes	****	<0.0001		66.6667	70	67.2131	64		Scramble vs. Rph3A shRNA-Rph3A R9A	6.05
0.493817						115	0.5	0.42	0.41	0.36	0.53	0.51	0.49	0.54	0.44	0.51	0.84		2.691	3.27	1.761	0.5907									0.274892	0.173389	0.493149	0.197768									62.6506	55.1724	72.7273	50		Rph3A shRNA vs. Rph3A shRNA-Rph3A WT	-16.29
						120	0.53	0.41	0.41	0.38	0.59	0.55	0.5	0.5	0.47	0.49	0.8		1.267	1.094	2.341	6.174									0.51874	0.258736	0.25909	0.290382									58.5366	63.3333	66.0377	68		Rph3A shRNA vs. Rph3A shRNA-Rph3A R9A	-3.966
% of total puncta						125	0.54	0.41	0.41	0.37	0.58	0.53	0.51	0.54	0.43	0.47	0.83		3.037	1.012	0.1809	3.215									0.720787	0.150333	0.672651	0.137086									66.6667	40.9091	60	60.7143		Rph3A shRNA-Rph3A WT vs. Rph3A shRNA-Rph3A R9A	12.33
Rph3A WT	Rph3A R9A					130	0.53	0.4	0.41	0.35	0.63	0.54	0.54	0.54	0.49	0.47	0.81		2.383	0.6029	5.152	2.161									0.594443	0.136564	0.786397	0.116913									65.3061	50	69.2308	62.963
49.226	70	synaptic				135	0.52	0.42	0.43	0.37	0.62	0.53	0.5	0.54	0.48	0.48	0.82		3.543	0.8345	8.822	1.188									0.375841	0.175281	0.357539	0.176586									65.4545	51.3514	67.4419	68.75
50.774	30	extrasynaptic				140	0.55	0.44	0.42	0.37	0.61	0.53	0.51	0.55	0.49	0.52	0.83		13.65	0.5907	10.2	2.065									0.499879	0.119578	0.528963	0.221987									79.1667	39.2016	76.4706	52.381
						145	0.51	0.47	0.42	0.36	0.6	0.54	0.55	0.57	0.48	0.49	0.83		2.164	2.512	2.559	2.634									0.627788	0.185374	0.382166	0.138244									58.4906	70.2128	73.3333	42.8571
puncta size (μm2)			Unpaired t test			150	0.51	0.45	0.44	0.37	0.62	0.52	0.53	0.56	0.45	0.47	0.82		0.3683	3.272	2.013	2.037									0.501066	0.102763	0.533861	0.384673									62	50	80.4348	52.7273
synaptic	extrasynaptic		P value	0.000560168		155	0.55	0.47	0.43	0.39	0.65	0.5	0.55	0.53	0.45	0.47	0.86		5.89	2.133	0.5716	2.493
1.08031	0.576352		P value summary	***		160	0.53	0.48	0.43	0.39	0.65	0.56	0.53	0.55	0.46	0.43	0.89		2.626	5.225	4.109	2.46									GluN2A puncta density (synaptic, per 10 μm)					Dunnett's multiple comparisons test	Mean Diff.	95.00% CI of diff.	Significant?	Summary	Adjusted P Value		fig. 6l
0.614588	0.409895		Significantly different (P < 0.05)?	Yes		165	0.57	0.46	0.44	0.38	0.67	0.54	0.53	0.56	0.43	0.47	0.89		0.9661	1.302	13.53	1.588									Scramble	Rph3A shRNA	Rph3A shRNA-Rph3A WT	Rph3A shRNA-Rph3A R9A		Scramble vs. Rph3A shRNA	3.717	1.565 to 5.869	Yes	***	0.000450882		Amplitude (pA)					Dunnett's multiple comparisons test	Mean Diff.
0.971972	0.505487		One- or two-tailed P value?	Two-tailed		170	0.55	0.5	0.43	0.38	0.71	0.55	0.56	0.54	0.44	0.5	0.86		6.168	3.541	5.966	1.59									6.85057	8.35622	9.28173	6.30252		Scramble vs. Rph3A shRNA-Rph3A WT	-0.5635	-2.715 to 1.588	No	ns	0.857533		Scramble	Rph3A shRNA	Rph3A shRNA-Rph3A WT	Rph3A shRNA-Rph3A R9A		Scramble vs. Rph3A shRNA	55.58
0.758102	0.686218		t, df	t=4.182, df=18		175	0.53	0.48	0.43	0.39	0.66	0.54	0.55	0.57	0.43	0.46	0.93		6.835	4.154	1.242	4.401									11.0761	6.46412	9.41618	4.34142		Scramble vs. Rph3A shRNA-Rph3A R9A	2.811	0.6598 to 4.963	Yes	**	0.00784991		39.5262	40.0733	58.8056	15.3736		Scramble vs. Rph3A shRNA-Rph3A WT	2.106
1.13792	0.485094					180	0.53	0.52	0.44	0.4	0.7	0.56	0.56	0.56	0.44	0.42	0.89		1.759	1.349	9.285	1.25									9.05085	4.62517	9.32929	3.21352									48.4691	50.5305	50.0752	30.4102		Scramble vs. Rph3A shRNA-Rph3A R9A	51.11
1.32196	0.295951					185	0.53	0.5	0.45	0.41	0.72	0.57	0.57	0.57	0.45	0.49	0.89		16.14	3.093	2.793	1.94									5.13052	4.19726	11.48	8.19084									98.0006	11.3651	97.5465	26.4357
0.623255	0.437935					190	0.51	0.51	0.49	0.42	0.71	0.55	0.58	0.55	0.43	0.49	0.9			2.58	8.029	2.941									6.12868	2.50763	6.02168	5.92031									44.1666	18.7932	13.1772	17.1034
0.664296	0.536586					195	0.52	0.52	0.47	0.43	0.7	0.58	0.57	0.56	0.43	0.48	0.86			1.824		2.235									8.03669	2.74069	5.80686	5.84522									107.628	73.221	94.3799	46.8409
0.697689	0.584509					200	0.5	0.54	0.48	0.42	0.72	0.59	0.59	0.57	0.47	0.44	0.85			2.298		2.533									9.17008	3.16919	9.83488	4.55249									58.9293	18.0961	12.717	100.963
0.705081	0.44023					205	0.53	0.55	0.49	0.41	0.74	0.55	0.58	0.57	0.46	0.46	0.85														10.5983	2.43294	7.00884	8.45461									64.2291	86.6972	118.61	29.9791
						210	0.5	0.58	0.45	0.42	0.72	0.6	0.58	0.53	0.44	0.45	0.86		fig. 6f												6.75406	5.93813	9.85361	3.32747									105.192	43.8578	21.108	29.7017
						215	0.47	0.57	0.49	0.37	0.72	0.56	0.6	0.58	0.44	0.44	0.89		mobile fraction					Dunnett's multiple comparisons test	Mean Diff.	95.00% CI of diff.	Significant?	Summary	Adjusted P Value		7.74618	2.93995	8.14423	2.27939									140.413	191.03	269.96	84.4289
						220	0.46	0.56	0.47	0.4	0.7	0.57	0.58	0.55	0.44	0.43	0.89		Scramble	Rph3A shRNA	Rph3A shRNA-Rph3A WT	Rph3A shRNA-Rph3A R9A		Scramble vs. Rph3A shRNA	-0.2916	-0.3782 to -0.2049	Yes	****	<0.0001														87.6324	16.5606	40.8222	87.9646
						225	0.5	0.53	0.48	0.4	0.72	0.58	0.6	0.55	0.43	0.46	0.84		0.1506	0.4638	0.1331	0.733		Scramble vs. Rph3A shRNA-Rph3A WT	-0.06962	-0.1585 to 0.01920	No	ns	0.155281		fig. 6i												86.5697	17.2065	44.3444	118.072
						230	0.49	0.56	0.49	0.4	0.71	0.57	0.59	0.56	0.43	0.4	0.81		0.1271	0.3856	0.1996	0.6492		Scramble vs. Rph3A shRNA-Rph3A WT	-0.3131	-0.3998 to -0.2265	Yes	****	<0.0001		GluN2A puncta intensity(extrasynaptic, a.u.)					Dunnett's multiple comparisons test	Mean Diff.	95.00% CI of diff.	Significant?	Summary	Adjusted P Value		23.0936	39.2497	136.177	56.3463
																			0.1193	0.6832	0.1535	0.6173									Scramble	Rph3A shRNA	Rph3A shRNA-Rph3A WT	Rph3A shRNA-Rph3A R9A		Scramble vs. Rph3A shRNA	0.0002716	-0.01476 to 0.01530	No	ns	>0.9999		268.706	60.3642	51.6535	49.613
																			0.09125	0.3176	0.2029	0.4944									0.05539	0.072229	0.043359	0.056034		Scramble vs. Rph3A shRNA-Rph3A WT	0.00533	-0.009699 to 0.02036	No	ns	0.717791		50.8872	31.5886	364.116	116.933
																			0.1784	0.3728	0.1314	0.4907									0.073445	0.055931	0.02999	0.080715		Scramble vs. Rph3A shRNA-Rph3A R9A	-0.0004251	-0.01545 to 0.01460	No	ns	0.999747		178.424	74.2548	341.407	93.3269
																			0.1143	0.3768	0.4005	0.5235									0.035903	0.055462	0.060165	0.051041									174.421	106.368	147.72	20.6247
																			0.2097	0.5702	0.3483	0.4301									0.064371	0.054746	0.047978	0.058224									107.787	12.2138	26.44	24.3884
																			0.3555	0.6664	0.2676	0.3912									0.074907	0.054888	0.093102	0.037733									74.5742	15.0874	28.6512	65.885
																			0.2612	0.4149	0.1923	0.4511									0.060329	0.05005	0.052986	0.07771									40.6899	59.3617	15.1152	80.9229
																			0.02478	0.3999	0.05833	0.3576									0.062419	0.057743	0.041536	0.047381									36.3869	125.269	17.0976
																			0.1544	0.4807	0.02341	0.485									0.044693	0.057629	0.053953	0.043039									32.2813	71.8221	246.116
																			0.04908	0.5027	0.439	0.4838									0.05105	0.043767	0.04086	0.0619									146.169	17.1172	150.251
																			0.08165	0.4264	0.2705	0.5678									0.034595	0.051941	0.039875	0.047576									35.9118	18.7615
																			0.1598	0.3712	0.3624	0.3784																					34.3327	69.9067
																			0.4566	0.403	0.1862	0.6045									GluN2A puncta density(extrasynaptic, per 10 μm)					Dunnett's multiple comparisons test	Mean Diff.	95.00% CI of diff.	Significant?	Summary	Adjusted P Value		199.927	60.602
																			0.04855	0.4764	0.3621	0.3599									Scramble	Rph3A shRNA	Rph3A shRNA-Rph3A WT	Rph3A shRNA-Rph3A R9A		Scramble vs. Rph3A shRNA	1.259	0.3811 to 2.138	Yes	**	0.00337998		59.8273
																			0.1957	0.4352	0.1642	0.3033									4.35945	3.28078	2.94299	3.67647		Scramble vs. Rph3A shRNA-Rph3A WT	0.3474	-0.5309 to 1.226	No	ns	0.649628		74.1227
																				0.529	0.2992	0.3689									5.53803	2.77034	4.59326	2.44205		Scramble vs. Rph3A shRNA-Rph3A R9A	1.295	0.4170 to 2.174	Yes	**	0.0025638		36.2376
																				0.4463		0.3755									5.3957	3.75795	3.49849	3.21352									143.007
																				0.3771		0.4652									3.63412	2.42999	5.904	1.99237									101.379
																															3.06434	3.62214	5.39875	2.78603									65.7651
																															4.26949	2.74069	3.87124	3.7822									103.67
																															4.83977	3.00239	4.37106	2.67794									167.392
																															2.78903	3.77328	3.38358	3.843									185.174
																															4.79321	2.51921	3.03188	3.02497									77.7829
																															4.74766	2.93995	2.96154	3.03919									32.3933
																																											26.9205
																																											32.6454
																																											475.346
																																											157.29
																																											227.458
																																											58.0342
																																											382.911
																																											215.688
																																											55.7866
																																											36.4954
																																											136.05
																																											281.386
																																											36.6974
																																											101.896
																																											95.1324
																																											76.4227
																																											91.9106
																																											178.752
																																											77.4055
																																											39.5349
																																											66.997
																																											125.942
[truncated: 44 more columns]

## Sheet: Figure 7
fig. 7b																								fig. 7b						fig. 7e
time (s)	dND							dND-R9A									R9A							Rph3A puncta density(per 10 μm)			Unpaired t test			time (min)	Rph3A shRNA - Rph3A WT									Rph3A shRNA - Rph3A R9A									Rph3A shRNA - dDN- Rph3A R9A
1	6	2	1	4	0	0	0	0	0	0	2	0	1	1	6	15	0	0	0	0	0	0		R9A	dND-R9A		P value	5.9054e-05		0	0	0	0	0	0	0	0	0	0	0	0	0	0	0	0	0	0	0	0
2	6	3	0	5	0	0	0	0	0	0	2	0	1	9	11	17	0	0	0	0	0	0		0.761035	1.92308		P value summary	****		1	0.05	0.02	0.03	0.09	0.01	0.03	0.02	0.03	0.03	0.15	0.12	0.12	0.14	0.3	0.28	0.15	0.26	0.21	0.04
3	6	3	1	5	0	0	0	1	0	0	3	0	4	7	10	15	0	0	0	0	0	0		0.848536	1.90355		Significantly different (P < 0.05)?	Yes		2	0.12	0.06	0.05	0.03	0	0.1	0.06	0.1	0.01	0.18	0.2	0.2	0.17	0.33	0.4	0.36	0.38	0.26	0.12
4	6	3	0	8	0	0	0	1	0	0	2	0	2	10	6	20	0	0	0	0	0	0		0.753296	1.97498		One- or two-tailed P value?	Two-tailed		3	0.11	0.04	0.08	0.1	0.04	0.11	0.09	0.08	0.07	0.25	0.24	0.25	0.23	0.34	0.39	0.35	0.45	0.29	0.14
5	8	4	0	7	0	0	0	3	0	0	2	0	0	9	12	13	0	0	0	0	0	0		0.998668	3.51803		t, df	t=5.827, df=13		4	0.11	0.04	0.04	0.09	0.01	0.18	0.08	0.17	0.06	0.28	0.23	0.28	0.26	0.31	0.47	0.37	0.53	0.38	0.15
6	8	5	2	8	0	1	0	3	0	0	1	0	3	14	8	13	0	0	0	0	0	0		0.660502	2.05973					5	0.13	0.05	0.09	0.12	0.03	0.14	0.09	0.16	0.06	0.32	0.27	0.3	0.28	0.44	0.48	0.39	0.57	0.35	0.14
7	23	8	1	9	0	1	0	3	0	0	3	0	1	13	7	13	0	0	0	0	0	0		0.662691	2.7907					6	0.11	0.07	0.12	0.09	0.04	0.14	0.11	0.15	0.09	0.34	0.29	0.33	0.31	0.46	0.44	0.42	0.47	0.49	0.18
8	50	8	1	11	2	3	3	0	1	0	2	0	1	10	4	12	0	0	0	0	0	0			1.78174					7	0.1	0.08	0.13	0.2	0.02	0.21	0.15	0.19	0.1	0.35	0.32	0.35	0.33	0.39	0.46	0.39	0.54	0.44	0.24
9	77	12	1	20	4	15	13	4	4	0	3	0	2	9	9	15	0	0	0	0	0	0			1.68294					8	0.14	0.04	0.13	0.12	0.04	0.17	0.12	0.21	0.14	0.36	0.34	0.37	0.26	0.55	0.43	0.42	0.51	0.48	0.38
10	104	15	9	37	17	23	31	4	4	0	3	0	2	9	12	24	0	0	0	0	0	0			2.39617					9	0.23	0.09	0.16	0.15	0.07	0.28	0.14	0.23	0.09	0.36	0.39	0.39	0.27	0.56	0.49	0.39	0.47	0.45	0.36
11	143	33	29	59	36	40	43	11	4	0	3	0	1	10	10	38	0	0	0	0	0	0								10	0.08	0.12	0.18	0.14	0.04	0.19	0.16	0.25	0.11	0.4	0.36	0.39	0.32	0.53	0.52	0.42	0.63	0.48	0.34
12	153	40	40	74	53	62	47	16	4	0	6	0	3	5	13	61	0	0	0	0	0	0		% of total puncta						11	0.15	0.09	0.19	0.09	0.07	0.33	0.14	0.22	0.17	0.43	0.418	0.37	0.26	0.56	0.44	0.45	0.53	0.51	0.25
13	171	41	47	108	60	78	60	26	9	0	4	0	1	5	20	71	0	0	0	0	0	0		R9A	dND-R9A					12	0.19	0.08	0.16	0.12	0.04	0.25	0.17	0.28	0.11	0.41	0.4	0.42	0.33	0.6	0.44	0.47	0.62	0.49	0.23
14	182	50	53	138	84	91	73	27	9	3	5	0	3	2	23	74	0	0	0	0	0	0		70.3704	66.6667	synaptic				13	0.14	0.11	0.18	0.08	0.07	0.21	0.22	0.27	0.19	0.43	0.42	0.35	0.35	0.57	0.55	0.42	0.57	0.51	0.4
15	194	58	64	155	109	91	83	28	16	9	6	1	2	2	29	85	0	0	0	0	0	0		29.6296	33.3333	extrasynaptic				14	0.15	0.1	0.12	0.08	0.08	0.17	0.2	0.23	0.11	0.46	0.4	0.39	0.35	0.52	0.5	0.45	0.51	0.49	0.36
16	204	62	71	178	111	110	94	44	18	10	7	1	1	10	42	90	0	0	0	0	0	0								15	0.13	0.14	0.23	0.09	0.06	0.13	0.2	0.28	0.13	0.45	0.42	0.4	0.31	0.52	0.42	0.39	0.55	0.58	0.29
17	214	79	71	180	116	115	87	42	22	14	6	3	1	10	43	103	0	0	0	0	0	0								16	0.11	0.1	0.24	0.12	0.05	0.1	0.22	0.3	0.12	0.4	0.41	0.44	0.35	0.54	0.51	0.33	0.5	0.48	0.25
18	223	75	82	201	136	125	91	50	28	26	9	3	1	14	44	99	0	0	0	0	0	0
19	225	79	96	189	151	132	109	54	26	28	12	6	4	20	50	112	0	0	0	0	0	0								fig. 7f												fig. 7i
20	230	80	98	227	177	153	109	60	30	32	14	13	5	33	64	113	0	0	0	0	0	0								t 1/2 (min)					Tukey's multiple comparisons test	Mean Diff.	95.00% CI of diff.	Significant?	Summary	Adjusted P Value		GluN2A/Homer1(% of colocalization)					Tukey's multiple comparisons test	Mean Diff.	95.00% CI of diff.
21	249	86	102	223	160	139	112	61	45	40	19	14	6	46	75	116	0	0	0	0	0	0								Rph3A shRNA - Rph3A WT	Rph3A shRNA - Rph3A R9A	Rph3A shRNA - dDN- Rph3A R9A	Rph3A shRNA - dDN		Rph3A shRNA - Rph3A WT vs. Rph3A shRNA - Rph3A R9A	3.937	0.8734 to 7.000	Yes	**	0.00751899		Rph3A shRNA - Rph3A WT	Rph3A shRNA - Rph3A R9A	Rph3A shRNA - dDN- Rph3A R9A	Rph3A shRNA - dDN		Rph3A shRNA - Rph3A WT vs. Rph3A shRNA - Rph3A R9A	9.443	0.5072 to 18.38
22	251	93	105	230	186	162	114	73	59	31	24	17	6	44	85	115	0	0	0	0	0	0								1.335	2.89	3.566	1.093		Rph3A shRNA - Rph3A WT vs. Rph3A shRNA - dDN- Rph3A R9A	1.98	-1.083 to 5.044	No	ns	0.315757		73.3333	70	75	56.25		Rph3A shRNA - Rph3A WT vs. Rph3A shRNA - dDN- Rph3A R9A	-0.3408	-9.277 to 8.595
23	256	99	109	240	181	167	123	75	51	36	24	23	9	59	90	126	0	0	0	0	0	0								9.958	3.444	4.48	4.205		Rph3A shRNA - Rph3A WT vs. Rph3A shRNA - dDN	3.432	0.4457 to 6.417	Yes	*	0.0191879		58.6957	50	75	60		Rph3A shRNA - Rph3A WT vs. Rph3A shRNA - dDN	10.33	1.397 to 19.27
24	265	106	124	245	197	154	131	85	42	43	23	26	15	61	89	104	0	0	0	0	0	0								9.882	2.335	0.7681	2.307		Rph3A shRNA - Rph3A R9A vs. Rph3A shRNA - dDN- Rph3A R9A	-1.956	-5.020 to 1.107	No	ns	0.326071		76.3158	59.0909	66.6667	63.6364		Rph3A shRNA - Rph3A R9A vs. Rph3A shRNA - dDN- Rph3A R9A	-9.784	-18.72 to -0.8480
25	272	106	130	249	192	167	133	75	59	46	28	26	18	65	88	104	0	0	0	0	0	0								1.266	1.697	3.183	1.37		Rph3A shRNA - Rph3A R9A vs. Rph3A shRNA - dDN	-0.5052	-3.491 to 2.481	No	ns	0.96765		71.4286	66.6667	69.2308	62.5		Rph3A shRNA - Rph3A R9A vs. Rph3A shRNA - dDN	0.8901	-8.046 to 9.826
26	276	113	133	259	187	175	135	84	54	55	33	26	23	78	82	115	0	0	0	0	0	0								7.728	2.483	2.468	2.129		Rph3A shRNA - dDN- Rph3A R9A vs. Rph3A shRNA - dDN	1.451	-1.535 to 4.437	No	ns	0.560361		77.551	57.1429	69.0476	68		Rph3A shRNA - dDN- Rph3A R9A vs. Rph3A shRNA - dDN	10.67	1.738 to 19.61
27	268	127	145	271	213	181	142	89	56	52	31	32	24	85	80	114	0	0	0	0	0	0								1.917	0.8287	6.478	2.567									78.7879	59.0909	64.8649	62.963
28	268	127	142	280	219	177	142	82	59	49	43	36	34	103	87	120	0	0	0	0	0	0								11.07	1.048	8.88	1.916									64.7059	70.5882	76.3158	62.069
29	264	134	135	275	223	182	140	86	57	55	36	34	37	109	90	120	0	0	0	0	0	0								5.147	1.722	1.784	4.665									54.5455	65.2174	79.1667	63.0769
30	273	129	141	278	234	195	151	92	59	57	43	40	47	101	89	129	0	0	0	0	0	0								4.526	0.9502	3.399	1.993									71.4286	57.8947	74.0741	54.5455
31	282	142	136	280	220	199	158	88	74	55	40	36	45	112	93	136	0	0	0	0	0	0											2.138									73.3333	50	54.1667	43.75
32	287	141	145	285	228	192	163	86	75	54	47	40	57	96	101	149	0	0	0	0	0	0
33	277	136	148	286	247	194	172	94	71	56	41	43	56	106	108	142	0	0	0	0	0	0								fig. 7g												fig. 7j
34	300	136	149	291	223	213	163	98	72	47	41	40	58	114	93	130	0	0	0	0	0	0								mobile fraction					Tukey's multiple comparisons test	Mean Diff.	95.00% CI of diff.	Significant?	Summary	Adjusted P Value		GluN2A puncta intensity(synaptic, a.u.)					Tukey's multiple comparisons test	Mean Diff.	95.00% CI of diff.
35	282	144	149	300	255	209	160	94	75	56	47	42	53	105	108	134	0	0	0	0	0	0								Rph3A shRNA - Rph3A WT	Rph3A shRNA - Rph3A R9A	Rph3A shRNA - dDN- Rph3A R9A	Rph3A shRNA - dDN		Rph3A shRNA - Rph3A WT vs. Rph3A shRNA - Rph3A R9A	-0.2785	-0.4056 to -0.1514	Yes	****	6.94218e-06		Rph3A shRNA - Rph3A WT	Rph3A shRNA - Rph3A R9A	Rph3A shRNA - dDN- Rph3A R9A	Rph3A shRNA - dDN		Rph3A shRNA - Rph3A WT vs. Rph3A shRNA - Rph3A R9A	0.1787	0.09534 to 0.2621
36	291	135	156	284	270	190	164	98	77	58	49	44	55	116	99	125	0	0	0	0	0	0								0.1408	0.44	0.3424	0.544		Rph3A shRNA - Rph3A WT vs. Rph3A shRNA - dDN- Rph3A R9A	-0.02818	-0.1553 to 0.09894	No	ns	0.931447		0.234553	0.12098	0.372196	0.141815		Rph3A shRNA - Rph3A WT vs. Rph3A shRNA - dDN- Rph3A R9A	-0.0195	-0.1029 to 0.06386
37	299	138	153	291	267	208	158	100	79	56	49	47	71	124	97	132	0	0	0	0	0	0								0.1667	0.4338	0.2765	0.4277		Rph3A shRNA - Rph3A WT vs. Rph3A shRNA - dDN	-0.2329	-0.3568 to -0.1090	Yes	****	8.17481e-05		0.343214	0.120947	0.312669	0.187815		Rph3A shRNA - Rph3A WT vs. Rph3A shRNA - dDN	0.1849	0.1015 to 0.2682
38	303	155	157	292	278	198	160	101	82	50	49	42	65	110	98	138	0	0	0	0	0	0								0.3101	0.4043	0.1912	0.5141		Rph3A shRNA - Rph3A R9A vs. Rph3A shRNA - dDN- Rph3A R9A	0.2503	0.1232 to 0.3774	Yes	****	4.02854e-05		0.39059	0.107287	0.430115	0.17629		Rph3A shRNA - Rph3A R9A vs. Rph3A shRNA - dDN- Rph3A R9A	-0.1982	-0.2816 to -0.1148
39	301	143	155	301	283	212	169	88	86	61	49	45	63	141	99	139	0	0	0	0	0	0								0.1158	0.32	0.1837	0.5061		Rph3A shRNA - Rph3A R9A vs. Rph3A shRNA - dDN	0.0456	-0.07831 to 0.1695	No	ns	0.753042		0.408831	0.109157	0.370197	0.146978		Rph3A shRNA - Rph3A R9A vs. Rph3A shRNA - dDN	0.006171	-0.07719 to 0.08953
40	313	152	162	304	273	201	164	88	91	63	52	47	80	135	98	146	0	0	0	0	0	0								0.08698	0.5586	0.1011	0.5297		Rph3A shRNA - dDN- Rph3A R9A vs. Rph3A shRNA - dDN	-0.2047	-0.3286 to -0.08082	Yes	***	0.000485436		0.19605	0.181563	0.22392	0.160952		Rph3A shRNA - dDN- Rph3A R9A vs. Rph3A shRNA - dDN	0.2044	0.1210 to 0.2877
41	316	146	153	299	258	204	166	87	85	69	59	45	74	117	101	144	0	0	0	0	0	0								0.2036	0.4735	0.262	0.5409									0.269237	0.174022	0.544027	0.124799
42	317	139	162	304	280	213	163	88	79	79	61	48	70	116	109	138	0	0	0	0	0	0								0.3313	0.4146	0.2628	0.2728									0.393613	0.102493	0.334748	0.099874
43	312	153	167	313	278	210	176	89	79	77	56	42	86	125	102	140	0	0	0	0	0	0								0.3181	0.6229	0.232	0.4608									0.361789	0.126037	0.363525	0.103993
44	314	159	159	308	284	215	173	98	81	74	60	47	91	138	111	143	0	0	0	0	0	0								0.155	0.6672	0.2303	0.2432									0.33592	0.119284	0.260901	0.140261
45	310	147	159	313	278	229	169	102	76	74	63	53	82	143	104	135	0	0	0	0	0	0											0.3213									0.29133	0.276377	0.207871	0.093659
46	328	155	159	305	275	228	168	99	82	67	67	48	94	149	110	141	0	0	0	0	0	0
47	327	154	157	329	280	221	171	95	72	72	67	48	85	139	117	153	0	0	0	0	0	0																				GluN2A puncta density(synaptic, per 10μm)					Tukey's multiple comparisons test	Mean Diff.	95.00% CI of diff.
48	306	155	155	312	278	222	177	102	79	67	58	51	80	140	107	144	0	0	0	0	0	0																				Rph3A shRNA - Rph3A WT	Rph3A shRNA - Rph3A R9A	Rph3A shRNA - dDN- Rph3A R9A	Rph3A shRNA - dDN		Rph3A shRNA - Rph3A WT vs. Rph3A shRNA - Rph3A R9A	4.927	2.846 to 7.009
49	315	151	144	325	281	227	171	99	94	80	57	46	78	140	112	144	0	0	0	0	0	0																				11.7857	6.72107	11.0092	4.54087		Rph3A shRNA - Rph3A WT vs. Rph3A shRNA - dDN- Rph3A R9A	-0.7343	-2.816 to 1.347
50	324	161	155	328	277	245	176	101	97	66	68	55	82	147	111	162	0	0	0	0	0	0																				8.47192	2.36967	12.6382	4.33109		Rph3A shRNA - Rph3A WT vs. Rph3A shRNA - dDN	5.028	2.947 to 7.110
																																										8.98946	5.36304	8.5531	3.51936		Rph3A shRNA - Rph3A R9A vs. Rph3A shRNA - dDN- Rph3A R9A	-5.661	-7.743 to -3.580
																																										10.6157	5.30152	8.50662	4.78622		Rph3A shRNA - Rph3A R9A vs. Rph3A shRNA - dDN	0.101	-1.980 to 2.182
																																										12.1328	3.72324	13.3395	5.09592		Rph3A shRNA - dDN- Rph3A R9A vs. Rph3A shRNA - dDN	5.762	3.681 to 7.844
																																										11.5044	3.95979	9.27357	4.7486
																																										6.39907	4.47594	10.2185	4.69606
																																										5.82666	5.51471	9.96852	5.98425
																																										7.78513	3.55642	10.9529	3.1881
																																										10.0137	3.26721	6.4071	2.35215
[truncated: 18 more columns]

## Sheet: Figure S2
Supplemental Fig. 2d
Supplemental Fig. 2e
Rph3A-FL	Rph3A-R9A	NTD	1-179aa	IDR1+ZF	IDR2+CTD	CTD		Tukey's multiple comparisons test	Mean Diff.	95.00% CI of diff.	Significant?	Summary	Adjusted P Value
0.836515	0.56381	1.92079	0.552759	0.405698	0.167722	0.003575		Rph3A-FL vs. Rph3A-R9A	0.1602	-0.3953 to 0.7157	No	ns	0.949352
0.787134	0.668721	1.08123	0.36396	0.096121	0.170191	0		Rph3A-FL vs. NTD	-0.6	-1.155 to -0.04457	Yes	*	0.0305684
0.866191	0.776701	1.2879	0.190016	0.249844	0.392583	0.010257		Rph3A-FL vs. 1-179aa	0.461	-0.09442 to 1.016	No	ns	0.135892
								Rph3A-FL vs. IDR1+ZF	0.5794	0.02394 to 1.135	Yes	*	0.0384262
								Rph3A-FL vs. IDR2+CTD	0.5864	0.03099 to 1.142	Yes	*	0.0355405
								Rph3A-FL vs. CTD	0.8253	0.2699 to 1.381	Yes	**	0.00249315
								Rph3A-R9A vs. NTD	-0.7602	-1.316 to -0.2048	Yes	**	0.00510359
								Rph3A-R9A vs. 1-179aa	0.3008	-0.2546 to 0.8563	No	ns	0.539767
								Rph3A-R9A vs. IDR1+ZF	0.4192	-0.1363 to 0.9746	No	ns	0.204968
								Rph3A-R9A vs. IDR2+CTD	0.4262	-0.1292 to 0.9817	No	ns	0.191607
								Rph3A-R9A vs. CTD	0.6651	0.1097 to 1.221	Yes	*	0.0147634
								NTD vs. 1-179aa	1.061	0.5056 to 1.617	Yes	***	0.00021313
								NTD vs. IDR1+ZF	1.179	0.6240 to 1.735	Yes	****	6.80635e-05
								NTD vs. IDR2+CTD	1.186	0.6310 to 1.742	Yes	****	6.37149e-05
								NTD vs. CTD	1.425	0.8699 to 1.981	Yes	****	7.75226e-06
								1-179aa vs. IDR1+ZF	0.1184	-0.4371 to 0.6738	No	ns	0.988285
								1-179aa vs. IDR2+CTD	0.1254	-0.4300 to 0.6809	No	ns	0.984286
								1-179aa vs. CTD	0.3643	-0.1912 to 0.9198	No	ns	0.335185
								IDR1+ZF vs. IDR2+CTD	0.007056	-0.5484 to 0.5625	No	ns	1
								IDR1+ZF vs. CTD	0.2459	-0.3095 to 0.8014	No	ns	0.73424
								IDR2+CTD vs. CTD	0.2389	-0.3166 to 0.7943	No	ns	0.757764

## Sheet: Figure S3
Supplemental Fig. 3h
Supplemental Fig. 3i
CTD 1244-1464aa	1244-1388aa	1244-1348aa	1349-1389aa	1349-1464aa	1389-1464aa		Tukey's multiple comparisons test	Mean Diff.	95.00% CI of diff.	Significant?	Summary	Adjusted P Value
0.430207	0.035982	0	0.052153	0.23948	0.067634		CTD 1244-1464aa vs. 1244-1388aa	0.3611	0.1787 to 0.5436	Yes	***	0.000264455
0.459935	0.102743	0.060127	0.147254	0.297502	0.240442		CTD 1244-1464aa vs. 1244-1348aa	0.4065	0.2240 to 0.5889	Yes	****	8.43194e-05
0.389766	0.057786	0.000429	0.028622	0.098834	0.096396		CTD 1244-1464aa vs. 1349-1389aa	0.3506	0.1682 to 0.5331	Yes	***	0.000348801
							CTD 1244-1464aa vs. 1349-1464aa	0.2147	0.03226 to 0.3971	Yes	*	0.0183601
							CTD 1244-1464aa vs. 1389-1464aa	0.2918	0.1094 to 0.4742	Yes	**	0.00178643
							1244-1388aa vs. 1244-1348aa	0.04532	-0.1371 to 0.2278	No	ns	0.955013
							1244-1388aa vs. 1349-1389aa	-0.01051	-0.1929 to 0.1719	No	ns	0.999951
							1244-1388aa vs. 1349-1464aa	-0.1464	-0.3289 to 0.03600	No	ns	0.14711
							1244-1388aa vs. 1389-1464aa	-0.06932	-0.2518 to 0.1131	No	ns	0.791948
							1244-1348aa vs. 1349-1389aa	-0.05582	-0.2383 to 0.1266	No	ns	0.899679
							1244-1348aa vs. 1349-1464aa	-0.1918	-0.3742 to -0.009315	Yes	*	0.0374799
							1244-1348aa vs. 1389-1464aa	-0.1146	-0.2971 to 0.06780	No	ns	0.343408
							1349-1389aa vs. 1349-1464aa	-0.1359	-0.3184 to 0.04651	No	ns	0.197696
							1349-1389aa vs. 1389-1464aa	-0.05881	-0.2413 to 0.1236	No	ns	0.879116
							1349-1464aa vs. 1389-1464aa	0.07711	-0.1053 to 0.2596	No	ns	0.715832

## Sheet: Figure S4
Supplemental Fig. 4
time (s)	FRAP
0	0	0	0	0	0
3	0.26	0.32	0.28	0.26	0.33
6	0.37	0.44	0.38	0.41	0.46
9	0.42	0.5	0.41	0.52	0.57
12	0.45	0.52	0.47	0.5	0.64
15	0.47	0.56	0.5	0.58	0.65
18	0.46	0.57	0.52	0.62	0.7
21	0.46	0.59	0.54	0.63	0.78
24	0.47	0.59	0.58	0.62	0.78
27	0.47	0.54	0.57	0.63	0.78
30	0.49	0.55	0.59	0.64	0.81
33	0.5	0.57	0.58	0.59	0.84
36	0.49	0.56	0.6	0.64	0.72
39	0.49	0.56	0.58	0.62	0.64
42	0.51	0.57	0.56	0.58	0.66
45	0.49	0.54	0.55	0.53	0.67
48	0.48	0.55	0.58	0.49	0.69
51	0.5	0.54	0.55	0.4	0.65
54	0.5	0.53	0.58	0.5	0.61
57	0.5	0.53	0.59	0.51	0.59
60	0.5	0.57	0.53	0.49	0.63
63	0.53	0.56	0.55	0.48	0.65
66	0.52	0.54	0.56	0.46	0.59
69	0.53	0.57	0.58	0.48	0.6
72	0.52	0.55	0.59	0.53	0.65
75	0.52	0.54	0.59	0.48	0.71
78	0.52	0.53	0.61	0.5	0.7

[truncated: 8 more sheets: Figure S5, Figure S6, Figure S7, Figure S8, Figure S9, Figure S10, Figure S11, Figure S12]
